# Supplementary material for: Assessment of the Portable C-320 Electronic Nose for Discrimination of Nine Insectivorous Bat Species: Implications for Monitoring White-Nose Syndrome
Source: Biosensors (Basel). 2020 Feb 13;10(2):12. doi: 10.3390/bios10020012 (PMC7168176; doi:10.3390/bios10020012)
Supplement: Supplementary file 1 [file biosensors-10-00012-s001.zip]

Archive with 7 entries (7 files):
- Supplementary Figures/Figure S1 - HCA K-mean on Test Group 1.bmp
- Supplementary Figures/Figure S2 - HCA K-mean on Test Group 2.bmp
- Supplementary Figures/Figure S3 - HCA K-mean on Test Group 3.bmp
- Supplementary Figures/Figure S4 - HCA K-mean on Test Group 4.bmp
- Supplementary Figures/Figure S5 - PCA on Test Group 4.bmp
- Supplementary Figures/Figure S6 - CDA-CV on Test Group 4.bmp
- Supplementary Figures/Figure S7 - SIMCA-CV on Test Group 4.bmp
